# Supplementary material for: Upregulation of Notch Signaling and Cell-Differentiation Inhibitory Transcription Factors in Stable Chronic Obstructive Pulmonary Disease Patients
Source: Int J Mol Sci. 2024 Mar 14;25(6):3287. doi: 10.3390/ijms25063287 (PMC10970547; doi:10.3390/ijms25063287)
Supplement: Supplementary file 1 [file ijms-25-03287-s001.zip]

Archive with 1 entries (1 files):
- ijms-2874147-supplementary.pdf
